# Supplementary material for: Selection and Evaluation of Porcine circovirus (PCV) 2d Vaccine Strains to Protect against Currently Prevalent PCV2
Source: Vaccines (Basel). 2023 Sep 1;11(9):1447. doi: 10.3390/vaccines11091447 (PMC10534819; doi:10.3390/vaccines11091447)
Supplement: Supplementary file 1 [file vaccines-11-01447-s001.zip]

Archive with 1 entries (1 files):
- vaccines-2568737-supplementary.pdf
